# Supplementary material for: New Histamine-Related Five-Membered N-Heterocycle Derivatives as Carbonic Anhydrase I Activators
Source: Molecules. 2022 Jan 15;27(2):545. doi: 10.3390/molecules27020545 (PMC8779960; doi:10.3390/molecules27020545)
Supplement: Supplementary file 1 [file molecules-27-00545-s001.zip]

Archive with 1 entries (1 files):
- molecules-1543065-supplementary.pdf
